# Supplementary material for: Collagen XII Deficiency Increases the Risk of Anterior Cruciate Ligament Injury in Mice
Source: J Clin Med. 2021 Sep 7;10(18):4051. doi: 10.3390/jcm10184051 (PMC8467728; doi:10.3390/jcm10184051)
Supplement: Supplementary file 1 [file jcm-10-04051-s001.zip]

Archive with 2 entries (2 files):
- Video1 col12wt.mp4
- Video2 col12ko.mp4
